# Supplementary material for: Sensitivity of Kβ mainline X-ray emission to structural dynamics in iron photosensitizer
Source: Phys Chem Chem Phys. 2023 Mar 30;25(15):10447–59. doi: 10.1039/d2cp05671b (PMC10091363; doi:10.1039/d2cp05671b)
Supplement: CP-025-D2CP05671B-s003 [file CP-025-D2CP05671B-s003.zip]

Archive with 21 entries (18 files):
- xyz-structure-files/
- xyz-structure-files/.DS_Store
- __MACOSX/
- __MACOSX/xyz-structure-files/
- __MACOSX/xyz-structure-files/._.DS_Store
- xyz-structure-files/Febmip2_struct1_Fe-L_1_940A_GS.xyz
- __MACOSX/xyz-structure-files/._Febmip2_struct1_Fe-L_1_940A_GS.xyz
- xyz-structure-files/Febmip2_struct2_Fe-L_1_969A.xyz
- __MACOSX/xyz-structure-files/._Febmip2_struct2_Fe-L_1_969A.xyz
- xyz-structure-files/Febmip2_struct3_Fe-L_1_998A.xyz
- __MACOSX/xyz-structure-files/._Febmip2_struct3_Fe-L_1_998A.xyz
- xyz-structure-files/Febmip2_struct4_Fe-L_2_008A.xyz
- __MACOSX/xyz-structure-files/._Febmip2_struct4_Fe-L_2_008A.xyz
- xyz-structure-files/Febmip2_struct5_Fe-L_2_027A.xyz
- __MACOSX/xyz-structure-files/._Febmip2_struct5_Fe-L_2_027A.xyz
- xyz-structure-files/Febmip2_struct6_Fe-L_2_056A.xyz
- __MACOSX/xyz-structure-files/._Febmip2_struct6_Fe-L_2_056A.xyz
- xyz-structure-files/Febmip2_struct7_Fe-L_2_066A_3MC.xyz
- __MACOSX/xyz-structure-files/._Febmip2_struct7_Fe-L_2_066A_3MC.xyz
- xyz-structure-files/Febmip2_struct8_Fe-L_2_091A.xyz
- __MACOSX/xyz-structure-files/._Febmip2_struct8_Fe-L_2_091A.xyz
