# Supplementary material for: Sensitivity of Kβ mainline X-ray emission to structural dynamics in iron photosensitizer
Source: Phys Chem Chem Phys. 2023 Mar 30;25(15):10447–59. doi: 10.1039/d2cp05671b (PMC10091363; doi:10.1039/d2cp05671b)
Supplement: CP-025-D2CP05671B-s003 [file CP-025-D2CP05671B-s003.zip › xyz-structure-files/Febmip2_struct1_Fe-L_1_940A_GS.xyz]

63
63
 Fe        0.000001162852      0.000001541627      0.000040245324
 C        -0.703153631005      2.975907134636     -2.894741503707
 C        -1.927924333090      2.579565326940     -2.496309054496
 H        -0.411816152760      3.719789960637     -3.617630317379
 C        -1.927354265986     -2.579515035408      2.496882444597
 C        -0.702490237543     -2.975887102960      2.894998197515
 H        -0.410981733307     -3.719774359325      3.617813869715
 C        -3.978425985498     -0.869868828249      0.844185073011
 C        -3.978614153500      0.869997967151     -0.843077678218
 H        -4.505217283148     -1.547409823400      1.502313318115
 H        -4.505547492778      1.547563793673     -1.501068012868
 C         0.702437909831     -2.976231312922     -2.894579752291
 C         1.927308786323     -2.579847213555     -2.496497097197
 H         0.410916418503     -3.720196124495     -3.617310233352
 C         1.927975443028      2.579840834907      2.496063739826
 C         0.703212159039      2.976251663881      2.894450252538
 H         0.411888944167      3.720231969280      3.617244426934
 C         3.978632911710      0.870024200066      0.843051114993
 C         3.978411506518     -0.870041021397     -0.844006901883
 H         4.505578925053      1.547659216170      1.500959980202
 H         4.505189826335     -1.547666814715     -1.502058118398
 C         2.595058823116     -0.829749038249     -0.804572061499
 C         2.595270517549      0.829724232291      0.803982179364
 C        -2.595252665627      0.829675476874     -0.804004841784
 C        -2.595072344858     -0.829604213625      0.804749721373
 C         4.661333456002     -0.000007772396     -0.000567254249
 H         5.744746623102     -0.000005580778     -0.000711729594
 C        -4.661331187816      0.000078451352      0.000643535209
 H        -5.744744358317      0.000100402224      0.000786980786
 N        -1.924451491176      0.000022784106      0.000283712920
 N         1.924453551425     -0.000015979215     -0.000202811837
 C         0.360545994430     -1.366039028541     -1.347358998851
 C         0.360902394240      1.366051064229      1.347329964486
 C        -0.360874174761      1.365891970267     -1.347422171445
 C        -0.360569611787     -1.365884489087      1.347586378809
 H        -2.908432372603      2.903814094337     -2.799793674051
 H        -2.907790166781     -2.903741748226      2.800624632370
 H         2.908489609792      2.904116649920      2.799499757582
 H         2.907738917566     -2.904140264318     -2.800187219309
 N        -0.231844207566     -2.228269648912     -2.190577951208
 N         1.705425855527     -1.593541106344     -1.549384815306
 N         1.705836658092      1.593530033203      1.549017351570
 N        -0.231261113268      2.228299555307      2.190691181997
 N         0.231305534942      2.228025449502     -2.190888765826
 N        -1.705804077916      1.593369369461     -1.549138523282
 N        -1.705453963700     -1.593326808871      1.549651194213
 N         0.231805320789     -2.228032639502      2.190900390396
 C         1.667322484656      2.390237579349     -2.337645660939
 H         2.089486936159      2.879624653184     -1.458715911444
 H         2.138318396273      1.419382911272     -2.482620861872
 H         1.861913619440      3.007064795680     -3.213045343151
 C        -1.667275075049      2.390541759502      2.337443767930
 H        -2.089457814516      2.879745931704      1.458421823918
 H        -2.138271054035      1.419718648432      2.482633334791
 H        -1.861846634239      3.007554231414      3.212717083107
 C        -1.667896671573     -2.390477578684     -2.336985334504
 H        -2.089878537855     -2.879709016433     -1.457881836366
 H        -2.138905197984     -1.419638162237     -2.482022007276
 H        -1.862690728333     -3.007450999100     -3.212236470207
 C         1.667854736012     -2.390269884550      2.337303911666
 H         2.089798655239     -2.879666148211      1.458273309664
 H         2.138900848909     -1.419422471945      2.482163577618
 H         1.862645844215     -3.007100436927      3.212656461250
