# Supplementary material for: Sensitivity of Kβ mainline X-ray emission to structural dynamics in iron photosensitizer
Source: Phys Chem Chem Phys. 2023 Mar 30;25(15):10447–59. doi: 10.1039/d2cp05671b (PMC10091363; doi:10.1039/d2cp05671b)
Supplement: CP-025-D2CP05671B-s003 [file CP-025-D2CP05671B-s003.zip › xyz-structure-files/Febmip2_struct2_Fe-L_1_969A.xyz]

63
63
Fe        -0.02292066046833        -0.0000424467125350000        0.000021127685532500
C        -0.747885761249015        2.9722827010972974        -2.901552931665555
C        -1.971138517474965        2.571601303433275        -2.5025958257657424
H        -0.45919607613205        3.7158056989230674        -3.62584589392076
C        -1.9706006173699875        -2.571478737779135        2.503274537557215
C        -0.747259891782175        -2.9722174348179924        2.9019056912483525
H        -0.4584108990074625        -3.715733051808548        3.6261425389321573
C        -4.025424721306835        -0.8688836511649375        0.8484733891612275
C        -4.0256034349041805        0.8690580000453425        -0.84731464249281
H        -4.555442592141045        -1.5432953792704776        1.5071520590987175
H        -4.555755299909267        1.543484723117545        -1.5058705385890274
C        0.7610936806660925        -2.981963409944835        -2.9087526886124273
C        1.9786735239110627        -2.5752687783363175        -2.500380986742755
H        0.481216688841525        -3.7269557376914904        -3.63474621575468
C        1.9792888169139125        2.5751584532928273        2.5000003022558075
C        0.761815281830125        2.981892277932155        2.9086487952462474
H        0.4821261685331775        3.726861404189625        3.63473892670132
C        4.0161671554838625        0.8694399138296275        0.84472251186792
C        4.01596995703714        -0.86929188447554        -0.845835431173825
H        4.545062470630786        1.54551029215575        1.502728322105565
H        4.544717947499013        -1.545249287480015        -1.5040728475232226
C        2.6320669494586277        -0.82749818862928        -0.8045881231696475
C        2.632252992795727        0.82744509064185        0.8039984436206575
C        -2.6418801240506102        0.8279309140380375        -0.807640533793855
C        -2.6417095224240525        -0.827820670030905        0.80844675870773
C        4.6981294661710775        0.00011664791137000001        -0.0006772002224975
H        5.781625959371255        0.0001964186438325        -0.00088541027073
C        -4.705680126976775        0.0001072841265925        0.0006705114918625
H        -5.7892152047028675        0.0001329207482775        0.0008104099271975
N        -1.978995629320945        0.000051310808035        0.000327642801745
N        1.9660458676925425        -0.000085569211625        -0.0001557759379725
C        0.39485633351651        -1.37795577853813        -1.36045755619104
C        0.39517360029409        1.377927386890645        1.3603993636344276
C        -0.3990445002641625        1.36639514945231        -1.3507560221251427
C        -0.39875706099047        -1.366474358411545        1.3508878006246199
H        -2.952609028675022        2.8914839385564775        -2.8076224310050475
H        -2.95200269617645        -2.89129294070879        2.80859142107178
H        2.9644798532074774        2.890905872336305        2.796494788018643
H        2.963784207308412        -2.8911018159410675        -2.79705238908386
N        -0.1831760710234775        -2.2436666658725275        -2.20896522611171
N        1.7423074349608976        -1.593089581760145        -1.5528641188849475
N        1.7426764858028774        1.593007332613605        1.55251697121766
N        -0.182635484408815        2.2436375726343476        2.2090602612170747
N        0.18850177292335502        2.2295748231741603        -2.1954031322575127
N        -1.7465210611081226        1.588354325799485        -1.5533477349800475
N        -1.7461895751126848        -1.5883151091101624        1.5538928627256374
N        0.18897267152201502        -2.22965109545472        2.195408183074725
C        1.62426955937637        2.3955755285747946        -2.3404449938762903
H        2.044767076990305        2.873549919875395        -1.4548926486231826
H        2.09628883041586        1.42714891815005        -2.4968061743546097
H        1.8177982828673225        3.02399311315485        -3.2073927854664026
C        -1.6149543188537174        2.414477523956735        2.3726073243943278
H        -2.043199791588445        2.90149185786309        1.4954232051325276
H        -2.08499683123864        1.444287774160145        2.5206874024405
H        -1.8010187356113425        3.0332865595844973        3.24909568135265
C        -1.6155326033934625        -2.414279036956065        -2.3723784150544174
H        -2.043752684747075        -2.9011512353063673        -1.495114258331905
H        -2.085432601277425        -1.444023175613955        -2.520467724334685
H        -1.8018077324254902        -3.033127760671155        -3.248798755735727
C        1.6247723572695274        -2.3956667848150675        2.3401222483215625
H        2.045126169350415        -2.87323235169934        1.45430573255131
H        2.0967976897574        -1.4273146598733424        2.49682319130826
H        1.81846569353678        -3.024456452915465        3.2067360996437175
