# Supplementary material for: Sensitivity of Kβ mainline X-ray emission to structural dynamics in iron photosensitizer
Source: Phys Chem Chem Phys. 2023 Mar 30;25(15):10447–59. doi: 10.1039/d2cp05671b (PMC10091363; doi:10.1039/d2cp05671b)
Supplement: CP-025-D2CP05671B-s003 [file CP-025-D2CP05671B-s003.zip › xyz-structure-files/Febmip2_struct3_Fe-L_1_998A.xyz]

63
63
Fe        -0.04584248378866        -0.00008643505207        0.0000020100470649999
C        -0.79261789149303        2.9686582675585953        -2.9083643596241098
C        -2.01435270185993        2.5636372799265503        -2.508882597035485
H        -0.5065759995041        3.711821437209135        -3.63406147046252
C        -2.013846968753975        -2.5634424401502702        2.50966663051743
C        -0.79202954602135        -2.968547766675985        2.908813184981705
H        -0.505840064707925        -3.711691744292095        3.634471208149315
C        -4.07242345711567        -0.8678984740808751        0.852761705311455
C        -4.07259271630836        0.8681180329396849        -0.85155160676762
H        -4.60566790113409        -1.5391809351409549        1.511990800082435
H        -4.605963107040535        1.53940565256209        -1.510673064310055
C        0.819749451501185        -2.98769550696767        -2.922925624933855
C        2.030038261499125        -2.5706903431176347        -2.5042648762885102
H        0.55151695918005        -3.73371535088798        -3.65218219815736
C        2.030602190799825        2.570476071678655        2.503936864685615
C        0.82041840462125        2.98753289198331        2.9228473379544946
H        0.552363392899355        3.73349083909925        3.65223342646864
C        4.053701399257725        0.8688556275932551        0.84639390874284
C        4.05352840755628        -0.86854274755408        -0.84766396046465
H        4.58454601620857        1.5433613681415        1.50449666400913
H        4.584246068663025        -1.54283176024503        -1.506087576648445
C        2.6690750758012554        -0.82524733900956        -0.804604184840295
C        2.669235468042455        0.8251659489927        0.804014707877315
C        -2.68850758247422        0.8261863512020751        -0.8112762258037101
C        -2.688346699990105        -0.82603712643681        0.81214379604246
C        4.734925476340155        0.00024106821874        -0.000787146195995
H        5.81850529564051        0.000398418065665        -0.00105909094746
C        -4.75002906613755        0.000136116901185        0.000697487774725
H        -5.833686051088735        0.000165439272555        0.000833839068395
N        -2.03353976746589        0.000079837510069999        0.00037157268349
N        2.007638183960085        -0.00015515920825000002        -0.000108740038945
C        0.42916667260302        -1.38987252853526        -1.3735561135310799
C        0.42944480634818        1.38980370955229        1.373468762782855
C        -0.43721482576732495        1.3668983286376202        -1.354089872805285
C        -0.43694451019394        -1.36706422773609        1.3541892224402399
H        -2.996785684747045        2.879153782775955        -2.815451187959095
H        -2.9962152255719        -2.87884413319158        2.81655820977356
H        3.020470096622955        2.8776950947526103        2.793489818455285
H        3.019829497050825        -2.8780633675641347        -2.7939175588587197
N        -0.134507934480955        -2.2590636828330553        -2.22735250101542
N        1.779189014394795        -1.59263805717629        -1.556343422463895
N        1.779516313513755        1.59248463202421        1.55601659086532
N        -0.13400985554963        2.258975589961695        2.22742934043715
N        0.14569801090471002        2.23112419684632        -2.1999174986890253
N        -1.7872380443002451        1.58333928213797        -1.557556946678095
N        -1.78692518652537        -1.583303409349325        1.558134531238275
N        0.14614002225503        -2.23126955140744        2.1999159757534503
C        1.58121663409674        2.40091347780059        -2.34324432681358
H        2.00004721782161        2.8674751865667902        -1.451069385802365
H        2.05425926455872        1.4349149250281        -2.51099148683722
H        1.7736829462946448        3.0409214306297        -3.201740227781805
C        -1.562633562658435        2.4384132884114704        2.407770880858655
H        -1.99694176866089        2.92323778402218        1.5324245863470551
H        -2.03172260844228        1.4688568998882898        2.55874147009
H        -1.7401908369836852        3.059018887754995        3.2854742795983
C        -1.5631685352139248        -2.43808049522813        -2.407771495604835
H        -1.9976268316391501        -2.9225934541797347        -1.53234668029781
H        -2.03196000457085        -1.46840818899091        -2.5589134413933703
H        -1.74092473651798        -3.05880452224231        -3.285361041264455
C        1.5816899785270548        -2.401063685080135        2.342940584977125
H        2.00045368346183        -2.86679855518768        1.45033815543862
H        2.0546945306057998        -1.4352068478016848        2.5114828049985203
H        1.77428554285856        -3.04181246890393        3.200815738037435
