# Supplementary material for: Sensitivity of Kβ mainline X-ray emission to structural dynamics in iron photosensitizer
Source: Phys Chem Chem Phys. 2023 Mar 30;25(15):10447–59. doi: 10.1039/d2cp05671b (PMC10091363; doi:10.1039/d2cp05671b)
Supplement: CP-025-D2CP05671B-s003 [file CP-025-D2CP05671B-s003.zip › xyz-structure-files/Febmip2_struct4_Fe-L_2_008A.xyz]

63
63
Fe        -0.05348309156210334        -0.00010109783191499998        -0.000004362499090833335
C        -0.8075286015743683        2.9674501230456944        -2.910634835610295
C        -2.028757429988252        2.5609826054243086        -2.5109781874587322
H        -0.5223693072947834        3.7104933499711574        -3.63679999597644
C        -2.028262419215304        -2.5607636742739817        2.511797328170835
C        -0.806952764101075        -2.9673245439619826        2.911115682892823
H        -0.5216497866080791        -3.710344641786611        3.637247431221701
C        -4.088089702385282        -0.8675700817195209        0.8541911440281975
C        -4.088255810109754        0.8678047105711325        -0.8529639281925566
H        -4.622409670798438        -1.5378094537644476        1.5136037137436742
H        -4.622699042750957        1.5380459623769385        -1.512273906217064
C        0.8393013751128825        -2.9896062059752815        -2.9276499370409974
C        2.0471598406951457        -2.569164198044741        -2.505559506137095
H        0.574950382626225        -3.73596855528681        -3.6579941922915866
C        2.047706648761796        2.5689152778072644        2.5052490521622177
C        0.8399527788849583        2.9894130966670285        2.9275801855239107
H        0.5757758010214142        3.7357006507357915        3.65806492639108
C        4.066212813849012        0.8686608655144642        0.8469510410344799
C        4.06604789106266        -0.8682930352469267        -0.8482734702282583
H        4.597707198067832        1.54264506013675        1.5050861113103182
H        4.597422109051029        -1.5420259178333684        -1.5067591530235191
C        2.6814111179154643        -0.8244970558029867        -0.8046095387305109
C        2.681562959791364        0.82440623510965        0.8040201292962008
C        -2.704050068615423        0.8256048302567541        -0.8124881231403284
C        -2.7038924258454555        -0.825442611905445        0.8133761418207033
C        4.747190813063181        0.00028254165453        -0.0008237948538275001
H        5.830798407730262        0.0004657512062758333        -0.0011169845063699999
C        -4.764812045857808        0.0001457278260491667        0.0007064798690125001
H        -5.848509666550691        0.00017627878064750002        0.0008416487821275
N        -2.0517211468475383        0.00008934641074833333        0.000386215977405
N        2.021502289382599        -0.00017835587379166668        -0.00009306140593583332
C        0.4406034522985234        -1.3938447785343033        -1.3779222993110933
C        0.4408685416995433        1.3937624837728384        1.3778252291656643
C        -0.44993826760171246        1.3670660550327234        -1.3552011563653326
C        -0.44967365992843        -1.3672608508442716        1.35528969637878
H        -3.011511236771052        2.8750437308491144        -2.818060773610444
H        -3.0109527353703833        -2.874694530685843        2.8192138060074865
H        3.039133511094781        2.8732915022247116        2.792488161934166
H        3.0385112602982955        -2.8737172181051576        -2.79287261545034
N        -0.11828522230011417        -2.2641960218198975        -2.23348159264999
N        1.7914828742060942        -1.5924875489816717        -1.5575031903235441
N        1.7917962560840475        1.5923103984944116        1.5571831307478734
N        -0.11780131259656833        2.2640882624041443        2.2335523668438415
N        0.13143009023182833        2.23164065473704        -2.201422287499529
N        -1.8008103720309525        1.581667600917465        -1.558960017244111
N        -1.8005037236629315        -1.5816328427623791        1.5595484207424875
N        0.13186247249936833        -2.2318090367250134        2.201418573313025
C        1.56686565900353        2.4026927942091882        -2.344177437792677
H        1.9851405980987116        2.8654502754639215        -1.4497949648620925
H        2.040249409273007        1.43750359398745        -2.515719924331423
H        1.7589778341037525        3.0465642031213167        -3.1998560418869393
C        -1.5451933105933409        2.4463918765630486        2.4194920663467645
H        -1.9815224276850383        2.93048642607521        1.544758380085231
H        -2.013964534176827        1.4770466084643383        2.5714261593064998
H        -1.7199148707744658        3.067596330478494        3.297600479013517
C        -1.5457138458207458        -2.446014314652152        -2.419569189121641
H        -1.9822515472698417        -2.9297408604708575        -1.5447574876197783
H        -2.0141358056686585        -1.4765365267832282        -2.5717286804129316
H        -1.72063040454881        -3.067363442766028        -3.2975484697740307
C        1.5673291856128975        -2.4028626518351577        2.3438800305289793
H        1.9855628548323017        -2.86465395635046        1.44901562973439
H        2.0406601442219334        -1.4378375771111325        2.5163693428952736
H        1.75955882596582        -3.0475978075667514        3.198842284168674
