# Supplementary material for: Sensitivity of Kβ mainline X-ray emission to structural dynamics in iron photosensitizer
Source: Phys Chem Chem Phys. 2023 Mar 30;25(15):10447–59. doi: 10.1039/d2cp05671b (PMC10091363; doi:10.1039/d2cp05671b)
Supplement: CP-025-D2CP05671B-s003 [file CP-025-D2CP05671B-s003.zip › xyz-structure-files/Febmip2_struct5_Fe-L_2_027A.xyz]

63
63
Fe       -0.06876430710899001        -0.00013042339160499998        -0.0000171075914025
C        -0.837350021737045        2.9650338340198927        -2.915175787582665
C        -2.0575668862448953        2.555673256419825        -2.5151693683052274
H        -0.55395592287615        3.707837175495203        -3.64227704700428
C        -2.0570933201379624        -2.555406142521405        2.516058723477645
C        -0.836799200260525        -2.9648780985339775        2.915720678715058
H        -0.5532692304083875        -3.7076504367756424        3.6427998773664725
C        -4.119422192924505        -0.8669132969968125        0.8570500214616825
C        -4.11958199771254        0.8671780658340275        -0.85578857104243
H        -4.655893210127135        -1.5350664910114324        1.5168295410661523
H        -4.656170914171803        1.535326582006635        -1.5154755900310826
C        0.8784052223362775        -2.9934276039905052        -2.9370985612552825
C        2.0814029990871874        -2.5661119078989523        -2.508148765834265
H        0.621817229518575        -3.74047496408447        -3.66961818056004
C        2.0819155646857377        2.5657936900644827        2.5078734271154226
C        0.879021527412375        2.993173506034465        2.937045880662742
H        0.6226006172655325        3.740120274008875        3.66972792623596
C        4.091235643031587        0.8682713413568826        0.84806530561776
C        4.09108685807542        -0.8677936106326201        -0.849492489755475
H        4.6240295617863545        1.5412124441272501        1.506265005912695
H        4.623774189827037        -1.540414233010045        -1.5081023057736673
C        2.7060832021438825        -0.82299648938984        -0.8046202465109425
C        2.7062179432891824        0.82288680734355        0.8040309721339725
C        -2.7351350408978297        0.8244417883661125        -0.814911917813565
C        -2.7349838775561572        -0.8242535828427151        0.81584083337719
C        4.771721486509232        0.00036548852611000004        -0.0008970921694925001
H        5.855384631909765        0.0006004174874975001        -0.00123277162419
C        -4.7943780052983245        0.0001649496757775        0.0007244640575875001
H        -5.878156897474603        0.0001979577968325        0.0008572682095924999
N        -2.088083905610835        0.000108364212105        0.000415502565235
N        2.0492305002276274        -0.000224749204875        -0.0000617041399175
C        0.46347701168953004        -1.40178927853239        -1.38665467087112
C        0.46371601240227        1.4016800322139351        1.3865381619312824
C        -0.47538515127048747        1.36740150782293        -1.3574237234854274
C        -0.47513195939741        -1.367654097060635        1.35749064425586
H        -3.0409623408190676        2.8668236269954326        -2.8232799449131427
H        -3.0404277549673497        -2.86639532567437        2.82452499847534
H        3.0764603400384325        2.864484317168915        2.7904848488919276
H        3.0758747867932374        -2.8650249191872024        -2.79078272863358
N        -0.0858397979384325        -2.2744606997935826        -2.24573977591913
N        1.8160705938286925        -1.592186532592435        -1.5598227260428426
N        1.8163561412246325        1.591961931434815        1.55951621051298
N        -0.08538422669044501        2.2743136072890424        2.245798419657225
N        0.10289424888606499        2.2326735705184797        -2.2044318651205375
N        -1.8279550274923675        1.578324238476455        -1.5617661583761426
N        -1.827660797938055        -1.5782917095884876        1.5623761997509127
N        0.10330737298804499        -2.23288800736016        2.204423768432175
C        1.5381637088171098        2.406251427026385        -2.34604365975087
H        1.955327358652915        2.861400453258185        -1.4472461229815474
H        2.01222969870158        1.44268093190615        -2.52517679931983
H        1.7295676097219674        3.05784974810455        -3.1960876700972074
C        -1.5103128064631526        2.4623490528662053        2.4429344373229824
H        -1.9506837457333348        2.94498371018127        1.5694259675615825
H        -1.97844838564592        1.493426025616435        2.5967955377395
H        -1.6793629383560276        3.0847512159254924        3.3218528778439502
C        -1.5108044670343874        -2.4618819535001952        -2.4431645761552527
H        -1.9515009785312252        -2.9440356730531025        -1.5695791022637149
H        -1.978487407864275        -1.492793202367865        -2.597359158452055
H        -1.68004174061047        -3.084481283813465        -3.3219233267931827
C        1.5386075997845825        -2.4064605853452026        2.3457589216326875
H        1.9557811975732449        -2.86036475867602        1.44637057832593
H        2.0125913714542        -1.4430990357300275        2.52614241868878
H        1.73010539218034        -3.059168484892395        3.1948953764311523
