# Supplementary material for: Sensitivity of Kβ mainline X-ray emission to structural dynamics in iron photosensitizer
Source: Phys Chem Chem Phys. 2023 Mar 30;25(15):10447–59. doi: 10.1039/d2cp05671b (PMC10091363; doi:10.1039/d2cp05671b)
Supplement: CP-025-D2CP05671B-s003 [file CP-025-D2CP05671B-s003.zip › xyz-structure-files/Febmip2_struct6_Fe-L_2_056A.xyz]

63
generated by VMD + rotation in Gaussview + Fe-ligand bonds shortened by 0.01 on average
Fe	-0.091686130429322	-0.000174411731140209	-0.0000362252298774074
C	-0.882082151981066	2.96140940048119	-2.92198721554122
C	-2.10078107062986	2.5477092329131	-2.52145613957497
H	-0.601335846248202	3.70385291378127	-3.65049262354604
C	-2.10033967152195	-2.54736984489254	2.52245081643786
C	-0.881568854499702	-2.96120843039197	2.92262817244841
H	-0.600698396108854	-3.70360912925919	3.65112854658363
C	-4.16642092873334	-0.865928119912758	0.861338337611919
C	-4.16657127911672	0.866238098728372	-0.860025535317241
H	-4.70611851912018	-1.53095204688191	1.52166828204987
H	-4.70637872130307	1.53124751145118	-1.52027811575211
C	0.93706099317137	-2.99915970101334	-2.95127149757671
C	2.13276773667525	-2.56153347268027	-2.51203265538002
H	0.692117499857101	-3.74723457728096	-3.68705416296272
C	2.13322893857165	2.56111130845031	2.51180998954523
C	0.937624650203506	2.99881412008562	2.95124442337099
H	0.692837841631713	3.7467497089185	3.68722242600328
C	4.12876988680545	0.867687055120514	0.849736702492682
C	4.12864530859456	-0.867044473711168	-0.851321019046305
H	4.66351310736414	1.539063520113	1.50803334781626
H	4.66330231099105	-1.53799670577506	-1.51011703489889
C	2.74309132848651	-0.820745639770129	-0.804636308181598
C	2.74320041853591	0.820607665694409	0.804047236390637
C	-2.78176249932144	0.822697225530156	-0.81854760982342
C	-2.78162105512221	-0.822470039248623	0.819537870711929
C	4.80851749667831	0.00048990883348996	-0.00100703814299296
H	5.89226396817902	0.000802416909336539	-0.00140645230092239
C	-4.8387269444591	0.000193782450370398	0.000751440340450553
H	-5.92262774386047	0.000230476321117203	0.000880697350797294
N	-2.14262804375578	0.000136890914144051	0.000459432446987389
N	2.09082281649517	-0.00029433920150587	-0.0000146682408979621
C	0.497787350776041	-1.41370602852952	-1.39975322821116
C	0.497987218456365	1.41355635487558	1.39960756107971
C	-0.513555476773659	1.36790468700824	-1.36075757416557
C	-0.513319408600887	-1.36824396638518	1.36079206607148
H	-3.08513899689109	2.85449347121491	-2.83110870186719
H	-3.0846402843628	-2.85394651815716	2.83249178717712
H	3.13245058345391	2.85127353958522	2.78747987932857
H	3.13192007653565	-2.85198647081027	-2.78764789840844
N	-0.0371716613959198	-2.28985771675411	-2.26412705082284
N	1.85295217326259	-1.59173500800858	-1.56330202962179
N	1.85319596893551	1.59143923084542	1.56301583016064
N	-0.036758597831269	2.28965162461639	2.2641674988773
N	0.0600904868674216	2.23422294419064	-2.20894623155205
N	-1.86867201068449	1.57330919481494	-1.56597537007419
N	-1.86839640935074	-1.57328000982765	1.56661786826355
N	0.0604747237210628	-2.23450646331288	2.2089315611109
C	1.49511078353748	2.41158937625218	-2.34884299268816
H	1.91060749948422	2.85532571994958	-1.44342286016073
H	1.97020013284444	1.4504469387842	-2.53936211180244
H	1.68545227314929	3.0747780655794	-3.19043511241261
C	-1.45799205026787	2.48628481732094	2.47809799378731
H	-1.90442572280578	2.96672963634036	1.60642734877611
H	-1.92517416284956	1.51799515134458	2.634849605389
H	-1.61853503972837	3.11048354409599	3.3582314760896
C	-1.45844039885485	-2.48568341177226	-2.47855765670567
H	-1.9053751254233	-2.96547789192647	-1.60681152422962
H	-1.9250148111577	-1.51717821574482	-2.63580487551074
H	-1.61915874470296	-3.11015804538462	-3.35848561232191
C	1.49552522104211	-2.41185748561027	2.34857725828825
H	1.91110871168466	-2.85393096216436	1.44240300121324
H	1.9704882123026	-1.45099122365837	2.54080203237904
H	1.68592524150212	-3.07652450088086	3.18897501482487
