# Supplementary material for: Sensitivity of Kβ mainline X-ray emission to structural dynamics in iron photosensitizer
Source: Phys Chem Chem Phys. 2023 Mar 30;25(15):10447–59. doi: 10.1039/d2cp05671b (PMC10091363; doi:10.1039/d2cp05671b)
Supplement: CP-025-D2CP05671B-s003 [file CP-025-D2CP05671B-s003.zip › xyz-structure-files/Febmip2_struct7_Fe-L_2_066A_3MC.xyz]

63
 generated by VMD + rotation in Gaussview
 Fe                -0.09980900   -0.00019000   -0.00004300
 C                 -0.89793400    2.96012500   -2.92440100
 C                 -2.11609500    2.54488700   -2.52368400
 H                 -0.61812600    3.70244100   -3.65340400
 C                 -2.11566500   -2.54452200    2.52471600
 C                 -0.89743400   -2.95990800    2.92507600
 H                 -0.61750600   -3.70217700    3.65408000
 C                 -4.18307600   -0.86557900    0.86285800
 C                 -4.18322300    0.86590500   -0.86152700
 H                 -4.72391700   -1.52949400    1.52338300
 H                 -4.72417100    1.52980200   -1.52198000
 C                  0.95784700   -3.00119100   -2.95629400
 C                  2.15097000   -2.55991100   -2.51340900
 H                  0.71703000   -3.74963000   -3.69323300
 C                  2.15141300    2.55945200    2.51320500
 C                  0.95839200    3.00081300    2.95627600
 H                  0.71772800    3.74909900    3.69342200
 C                  4.14207100    0.86748000    0.85032900
 C                  4.14195500   -0.86677900   -0.85196900
 H                  4.67750500    1.53830200    1.50866000
 H                  4.67731000   -1.53714000   -1.51083100
 C                  2.75620600   -0.81994800   -0.80464200
 C                  2.75630600    0.81980000    0.80405300
 C                 -2.79828600    0.82207900   -0.81983600
 C                 -2.79814800   -0.82183800    0.82084800
 C                  4.82155700    0.00053400   -0.00104600
 H                  5.90533300    0.00087400   -0.00146800
 C                 -4.85444300    0.00020400    0.00076100
 H                 -5.93838700    0.00024200    0.00088900
 N                 -2.16195700    0.00014700    0.00047500
 N                  2.10556200   -0.00031900    0.00000200
 C                  0.50994600   -1.41792900   -1.40439500
 C                  0.51013200    1.41776500    1.40423900
 C                 -0.52708200    1.36808300   -1.36193900
 C                 -0.52685200   -1.36845300    1.36196200
 H                 -3.10079400    2.85012400   -2.83388300
 H                 -3.10030800   -2.84953500    2.83531500
 H                  3.15229200    2.84659200    2.78641500
 H                  3.15178100   -2.84736600   -2.78653700
 N                 -0.01992500   -2.29531400   -2.27064300
 N                  1.86602200   -1.59157500   -1.56453500
 N                  1.86625100    1.59125400    1.56425600
 N                 -0.01952700    2.29508700    2.27067700
 N                  0.04492200    2.23477200   -2.21054600
 N                 -1.88310100    1.57153200   -1.56746700
 N                 -1.88283200   -1.57150400    1.56812100
 N                  0.04529600   -2.23508000    2.21052900
 C                  1.47985400    2.41348100   -2.34983500
 H                  1.89476000    2.85317300   -1.44206800
 H                  1.95530600    1.45319900   -2.54438900
 H                  1.66981900    3.08077700   -3.18843200
 C                 -1.43945100    2.49476700    2.49055900
 H                 -1.88803314    2.97443580    1.61953963
 H                 -1.90629523    1.52670178    2.64833493
 H                 -1.59697929    3.11960238    3.37112306
 C                 -1.43988400   -2.49411800   -2.49110000
 H                 -1.88902938   -2.97307643   -1.62000568
 H                 -1.90606558   -1.52581960   -2.64942899
 H                 -1.59758347   -3.11925719   -3.37144229
 C                  1.48025800   -2.41377000    2.34957600
 H                  1.89527800   -2.85165100    1.44099700
 H                  1.95556800   -1.45378800    2.54599700
 H                  1.67026900   -3.08267500    3.18687700
