# Supplementary material for: Sensitivity of Kβ mainline X-ray emission to structural dynamics in iron photosensitizer
Source: Phys Chem Chem Phys. 2023 Mar 30;25(15):10447–59. doi: 10.1039/d2cp05671b (PMC10091363; doi:10.1039/d2cp05671b)
Supplement: CP-025-D2CP05671B-s003 [file CP-025-D2CP05671B-s003.zip › xyz-structure-files/Febmip2_struct8_Fe-L_2_091A.xyz]

63
generated by VMD + rotation in Gaussview + Fe-ligand bonds lengthened by 0.025 on average
Fe	-0.120116173926695	-0.000228970672149477	-0.0000599369253064818
C	-0.937563620047335	2.95691399879702	-2.93043546114694
C	-2.15437982342534	2.53783141771725	-2.52925365106257
H	-0.660101384379494	3.69891121554683	-3.6606824411349
C	-2.15397832119512	-2.53740238776866	2.53037895890535
C	-0.937096863750746	-2.95665692402007	2.93119556887899
H	-0.659525009727865	-3.69859667685201	3.66145863354093
C	-4.22471367816665	-0.864706200218105	0.866657155970203
C	-4.2248523022082	0.865072253179069	-0.865280661706896
H	-4.76841320219955	-1.52584888279522	1.52766979487532
H	-4.76865169674232	1.52618822137204	-1.52623471061972
C	1.00981201707158	-3.00626924746665	-2.96885025605821
C	2.19647565831186	-2.55585481829933	-2.51684986154995
H	0.779311250357249	-3.7556185567976	-3.7086800925932
C	2.19687315357088	2.55530372887421	2.51669252613692
C	1.01031037449124	3.00581019978596	2.96885494157252
H	0.779953395920718	3.75497222770375	3.70892093499181
C	4.17532378298637	0.866962362198715	0.851809743768295
C	4.17522922851361	-0.86611531572208	-0.853588952384238
H	4.71248473158966	1.5363981997175	1.51022663045935
H	4.71232922252237	-1.53499823556236	-1.51261591275277
C	2.78899267878372	-0.817953900574676	-0.804656229546004
C	2.78906995366022	0.817780835763978	0.804067409023408
C	-2.83959475169639	0.820533436174609	-0.823056975441449
C	-2.83946536219448	-0.820257901878443	0.824123323220178
C	4.85415575830424	0.000644227916275101	-0.00114340464251761
H	5.93800557955246	0.00105295772665865	-0.00162186924769402
C	-4.89373313885224	0.000229543874074005	0.000784899148873617
H	-5.97778514034882	0.000270809197206992	0.000909756623006765
N	-2.21027939061055	0.000172272714639874	0.000513918882531528
N	2.14240995876207	-0.000380651996235326	0.000043670602244906
C	0.540342623059898	-1.42848642867619	-1.41599942947211
C	0.540493953859088	1.42828661281104	1.41581759730073
C	-0.560898308065853	1.36852878247941	-1.36489256458608
C	-0.560683478497783	-1.36897558403706	1.36488683482131
H	-3.13993150777228	2.83920032196274	-2.84081874533203
H	-3.13947728909299	-2.83850620460711	2.8423730320572
H	3.20189554136521	2.83488815103695	2.78375280167857
H	3.20143330866088	-2.83581482297432	-2.78375975397891
N	0.0231916534898003	-2.30895470811472	-2.28693287294289
N	1.89869656684352	-1.59117497997854	-1.56761742594553
N	1.89888857766123	1.59079092288645	1.56735642459839
N	0.0235519945781732	2.30867543845903	2.28695075280676
N	0.00700078283144534	2.2361446395234	-2.21454542111988
N	-1.91917347328878	1.56708901296266	-1.57119607481451
N	-1.91892097662316	-1.56706397543086	1.57187882934114
N	0.00734919069734238	-2.23651384171779	2.21452259722275
C	1.44171204115631	2.41821005936955	-2.3523150182796
H	1.85514125128944	2.84779120012605	-1.43868084959818
H	1.9180706678889	1.46007915303951	-2.5569562204939
H	1.63073581712678	3.0957743360515	-3.18342421896846
C	-1.39309837433032	2.51597245669766	2.52171151553173
H	-1.84705168298555	2.99370120914911	1.65232033305973
H	-1.85909789787609	1.54846835163856	2.6820482415275
H	-1.54308991567908	3.14239946976003	3.40335201977601
C	-1.39349300286287	-2.51520447056934	-2.52245585823582
H	-1.84816501644175	-2.99207277518383	-1.65299106942594
H	-1.85869250210574	-1.54742306063794	-2.68348927622316
H	-1.5436452832426	-3.14200505153845	-3.40383398419523
C	1.44208994739473	-2.41855128597434	2.35207285427938
H	1.85570122078834	-2.8459510945891	1.43748199696691
H	1.91826746924351	-1.46077994085406	2.5589844190524
H	1.63112839624469	-3.09805124779786	3.18163196293783
